# Supplementary material for: Access to Procedural Memories After One Year: Evidence for Robust Memory Consolidation in Tourette Syndrome
Source: Front Hum Neurosci. 2021 Aug 12;15:715254. doi: 10.3389/fnhum.2021.715254 (PMC8407083; doi:10.3389/fnhum.2021.715254)
Supplement: Supplementary file 1 [file Data_Sheet_1.XLSX]

## Sheet: 1year_consolidation_TS_data
Subject	group	delay_weeks	gender	age_years	education	formal_education_of_caregivers_years	medication_session_1	medication_session_2	comorbidity	YGTSS_total_score_session_1	YGTSS_total_score_session_2	YGTSS_positive_change_one_year	s1_e1_HP_rt	s1_e1_HR_rt	s1_e1_LR_rt	s1_e1_SerialOrder_rt	s1_e1_ProbabilityBased_rt	s1_e2_HP_rt	s1_e2_HR_rt	s1_e2_LR_rt	s1_e2_SerialOrder_rt	s1_e2_ProbabilityBased_rt	s1_e3_HP_rt	s1_e3_HR_rt	s1_e3_LR_rt	s1_e3_SerialOrder_rt	s1_e3_ProbabilityBased_rt	s1_e4_HP_rt	s1_e4_HR_rt	s1_e4_LR_rt	s1_e4_SerialOrder_rt	s1_e4_ProbabilityBased_rt	s2_e1_HP_rt	s2_e1_HR_rt	s2_e1_LR_rt	s2_e1_SerialOrder_rt	s2_e1_ProbabilityBased_rt	s2_e2_HP_rt	s2_e2_HR_rt	s2_e2_LR_rt	s2_e2_SerialOrder_rt	s2_e2_ProbabilityBased_rt	s3_e1_HP_rt	s3_e1_HR_rt	s3_e1_LR_rt	s3_e1_SerialOrder_rt	s3_e1_ProbabilityBased_rt	s3_e2_HP_rt	s3_e2_HR_rt
93	1	53.57	1	10	4	12							637	672	653	35	-19	564	557.5	593.5	-6.5	36	530.5	548	538	17.5	-10	479.5	520	504	40.5	-16	584	633.5	615.5	49.5	-18	592.5	590	595	-2.5	5	357	339.5	393	-17.5	53.5	356	341.5
99	1	55.71	1	10	4	19							396	349.5	397.5	-46.5	48	402	432	451	30	19	469	419.5	488.5	-49.5	69	409	405.5	434.5	-3.5	29	401	395.5	432	-5.5	36.5	457	405.5	428.5	-51.5	23	430.5	368	428	-62.5	60	417	432
101	1	55.86	1	10	4	13							494	496.5	534	2.5	37.5	461.5	459	483	-2.5	24	444	424	495.5	-20	71.5	409	417.5	425.5	8.5	8	398.5	386	448	-12.5	62	403	392	451	-11	59	450	462	506	12	44	455	460
111	1	55.87	1	13	8	17.5							294.5	350.5	421	56	70.5	324	341	372.5	17	31.5	219	399	411	180	12	152.5	400.5	444.5	248	44	74	424	424	350	0	73	419	431	346	12	89	390	394.5	301	4.5	49.5	412
124	1	49.81	1	9	4	18.5							546	547.5	585	1.5	37.5	526	544.5	550	18.5	5.5	469.5	459.5	481.5	-10	22	445.5	432	462	-13.5	30	389	401	393.5	12	-7.5	371	392	421	21	29	397.5	394	409.5	-3.5	15.5	390.5	387
128	1	47.95	2	10	4	12							578.5	630	580.5	51.5	-49.5	568	589.5	609.5	21.5	20	511	539	555	28	16	489	495	520	6	25	489	502	515	13	13	491	475	536.5	-16	61.5	414	425	439.5	11	14.5	409.5	406
133	1	55.63	1	14	8	17							377	409	400.5	32	-8.5	382	373	392	-9	19	377.5	377	407.5	-0.5	30.5	347	365.5	380	18.5	14.5	323	341.5	344	18.5	2.5	347	365	393	18	28	314	322.5	339	8.5	16.5	326	321.5
137	1	49.06	1	14	8	17.5							317	354.5	353	37.5	-1.5	307	341	359	34	18	165	385	406	220	21	81	437.5	448	356.5	10.5	64	397	409	333	12	54	371	380	317	9	72	391	396.5	319	5.5	76	370
140	1	52.52	1	13	7	17							464	463	505.5	-1	42.5	431	407	458.5	-24	51.5	416	412.5	449	-3.5	36.5	403.5	418	432	14.5	14	390	396.5	424	6.5	27.5	383	429.5	427	46.5	-2.5	380	380.5	399	0.5	18.5	361.5	368
142	1	60.24	1	13	7	17							465.5	454.5	508.5	-11	54	433.5	435	462	1.5	27	339.5	402	422	62.5	20	370	410.5	450	40.5	39.5	366	361	392	-5	31	345	351.5	404	6.5	52.5	401	428	417	27	-11	398.5	384
149	1	51.95	1	13	7	16							383	382	409	-1	27	400.5	422	431	21.5	9	375	398.5	417	23.5	18.5	363.5	373	384	9.5	11	322	341	366	19	25	342	374	379.5	32	5.5	364	365.5	390.5	1.5	25	370	372
151	1	55.86	2	12	6	10.5							575	534	602	-41	68	548	553.5	526	5.5	-27.5	550	661	592.5	111	-68.5	428	540	530.5	112	-9.5	386	494.5	526	108.5	31.5	374.5	504	505	129.5	1	375	461	522	86	61	366	473.5
154	1	51.66	2	12	6	17							379.5	396	438	16.5	42	360	395	418	35	23	385	366	442	-19	76	351	370	390	19	20	320	376	436	56	60	369.5	385	413	15.5	28	306	375	400.5	69	25.5	319	352
156	1	56.52	1	12	6	13.5							481	473	499	-8	26	487.5	486.5	504	-1	17.5	486	506	490	20	-16	459	445	460	-14	15	487	465	457	-22	-8	447	452.5	455	5.5	2.5	425	445	425.5	20	-19.5	449	464.5
158	1	54.95	1	12	6	18							441	432	441.5	-9	9.5	446	433	473	-13	40	441	428	450.5	-13	22.5	427	402	426	-25	24	389.5	387	382.5	-2.5	-4.5	417	398	470.5	-19	72.5	424	391.5	466	-32.5	74.5	406.5	394
164	1	55.43	1	13	7	22.5							359.5	355	408	-4.5	53	365	367	396	2	29	360	365	385	5	20	341	347	376	6	29	338.5	358	373	19.5	15	354.5	364	382	9.5	18	312	327	331	15	4	318	325.5
167	1	56.14	1	12	7	20.5							436.5	438	460	1.5	22	470	469	466	-1	-3	399	426.5	435	27.5	8.5	382.5	386	396	3.5	10	379	409	401	30	-8	357.5	386.5	409	29	22.5	316.5	335	374	18.5	39	301	372
190	1	52.38	1	11	5	15.5							488.5	473	510	-15.5	37	451	446	494	-5	48	423	461	444	38	-17	441	452	452.5	11	0.5	409	407.5	449.5	-1.5	42	417	435	445	18	10	417	402.5	447	-14.5	44.5	418.5	424
194	1	50.95	1	11	5	18.5							489	465	510.5	-24	45.5	468	438	476.5	-30	38.5	436	441.5	464	5.5	22.5	419	405	457	-14	52	391	387.5	436	-3.5	48.5	379	393.5	438	14.5	44.5	382	403	420	21	17	360	409
901	2	55.86	1	11	4		0	0	0	17	13	4	552	612	604	60	-8	512	545.5	591.5	33.5	46	485	484	501	-1	17	475	459	494	-16	35	433.5	426.5	480	-7	53.5	443	445	466.5	2	21.5	506	513	504	7	-9	477	461
906	2	56.14	1	12	6	16.5	0	1	1	17	27	-10	535	492	548.5	-43	56.5	582	580	566	-2	-14	531	584	544	53	-40	529	480	529	-49	49	548	495	583	-53	88	529	497	535	-32	38	500	487	496	-13	9	467	471.5
907	2	51.14	1	13	7	15	0	0	0	16	37	-21	427	453.5	436.5	26.5	-17	393.5	393	401.5	-0.5	8.5	375	354	391	-21	37	354	377.5	390	23.5	12.5	382	385	398	3	13	367	366.5	382	-0.5	15.5	417	416	440	-1	24	402	400
908	2	55.57	1	13	7	16.5	0	0	0	9	7	2	302	422.5	507	120.5	84.5	456	452.5	452	-3.5	-0.5	414.5	441	429	26.5	-12	416.5	423	445	6.5	22	373	387.5	390	14.5	2.5	372	389	388.5	17	-0.5	351	337	402	-14	65	359	358.5
909	2	57.57	1	14	8	15	0	0	0	11	11	0	339.5	324.5	367	-15	42.5	352	355	361	3	6	307	308	343	1	35	311	308	331	-3	23	307	323	323	16	0	304	310	324	6	14	415.5	416	437.5	0.5	21.5	407	412
910	2	53.29	1	11	4	13.5	0	0	0	15	16	-1	561	567	578	6	11	494	484	484	-10	0	506.5	445	510	-61.5	65	436	391	447	-45	56	433	408	463	-25	55	408	368	414	-40	46	434.5	429.5	433	-5	3.5	401	406
911	2	53.71	1	10	4	13	0	0	0	22	11	11	541.5	553	581	11.5	28	517.5	516.5	507.5	-1	-9	501	468	544	-33	76	498	524	523.5	26	-0.5	443	472	518.5	29	46.5	436	426	499	-10	73	444.5	450	450.5	5.5	0.5	436	414
912	2	48.86	1	14	7	23	0	0	0	3	10	-7	377	386	401	9	15	372	405	424	33	19	347	354	414.5	7	60.5	309	327	371	18	44	309.5	309	359	-0.5	50	315.5	305.5	364	-10	58.5	340	367	370.5	27	3.5	324	346
913	2	51.14	1	13	7	14	0	0	0	33	24	9	446	464	490	18	26	415	408.5	418.5	-6.5	10	404	439	394	35	-45	362	371	414.5	9	43.5	376	375	408	-1	33	347	350	374	3	24	346	363	373	17	10	344	380
914	2	48	2	11	5	16.5	0	0	0	19	27	-8	501	528	536	27	8	538	552.5	559	14.5	6.5	500	516	516	16	0	547	577	586.5	30	9.5	478	540	542	62	2	453	579	551	126	-28	408	424	447	16	23	382	435
915	2	55.57	1	10	4	16.5	0	0	1	28	10	18	452	458.5	465	6.5	6.5	428	413.5	426	-14.5	12.5	386	382	391.5	-4	9.5	381.5	363	384	-18.5	21	372	399	408.5	27	9.5	358.5	368	383	9.5	15	375	383.5	410	8.5	26.5	352	386
918	2	50.14	1	10	4	21	0	0	0	25	31	-6	487.5	476.5	497	-11	20.5	490	522	509	32	-13	480	454	489	-26	35	404.5	396	424	-8.5	28	425.5	413	427	-12.5	14	356.5	450	504.5	93.5	54.5	426.5	441	476	14.5	35	431	436
919	2	55.29	1	12	6	15.5	0	0	0	16	26	-10	395.5	398	401	2.5	3	377	375	394	-2	19	368	355	375	-13	20	346	329	364	-17	35	343	324	356	-19	32	338	345.5	368	7.5	22.5	406	393	429	-13	36	398	383
920	2	51.86	2	12	6	15.5	0	0	0	13	10	3	502	542	593	40	51	446	390	468	-56	78	414	393	456	-21	63	422.5	443.5	430	21	-13.5	398	393.5	430.5	-4.5	37	400	419.5	436	19.5	16.5	405	490	487	85	-3	405	401
921	2	50.57	1	11	5	20.5	0	0	0	5	6	-1	365	371	402	6	31	340	335.5	359	-4.5	23.5	329.5	317	352.5	-12.5	35.5	317.5	315	331	-2.5	16	318.5	310	322	-8.5	12	297	292	310	-5	18	353.5	361	382	7.5	21	333.5	323
922	2	55.43	1	12	6	16.5	0	0	0	29	23	6	365.5	407	499	41.5	92	329	418	471.5	89	53.5	331	376	428	45	52	323.5	342	399	18.5	57	296.5	414	465	117.5	51	291.5	413	443	121.5	30	334	343	372	9	29	324	325
923	2	55.86	1	13	5		1	0	1	31	25	6	471	464	522	-7	58	489	503	506.5	14	3.5	453.5	457	484	3.5	27	397	452	471	55	19	439	443	449	4	6	394	439	424	45	-15	386.5	371.5	392	-15	20.5	428	394
924	2	55.14	2	12	6	15	0	0	0	12	10	2	405	416	429	11	13	425	441	439	16	-2	385	378	387	-7	9	383	385	400.5	2	15.5	360	354	360	-6	6	379.5	371	399	-8.5	28	368	341	405	-27	64	378.5	358.5
925	2	60.57	1	13	7	12.5	0	1	1	25	10	15	535.5	655	622.5	119.5	-32.5	522.5	542	528	19.5	-14	479	513	587	34	74	582.5	553	559	-29.5	6	434.5	720	755	285.5	35	67.5	1043	1151	975.5	108	447.5	525.5	502	78	-23.5	449	440
[truncated: 17 more columns]
